# Supplementary material for: Perceptual Translucency in 3D Printing Using Surface Texture
Source: J Imaging. 2023 May 22;9(5):105. doi: 10.3390/jimaging9050105 (PMC10219096; doi:10.3390/jimaging9050105)
Supplement: Supplementary file 1 [file jimaging-09-00105-s001.zip]

Archive with 1 entries (1 files):
- jimaging-2379938-supplementary.pdf
